# Supplementary material for: Application of Brain–Computer Interface Technology in Vascular Cognitive Impairment: A Systematic Review
Source: Brain Sci. 2026 May 29;16(6):589. doi: 10.3390/brainsci16060589 (PMC13297284; doi:10.3390/brainsci16060589)
Supplement: Supplementary file 1 [file brainsci-16-00589-s001.zip]

Archive with 2 entries (2 files):
- File S1. PRISMA 2020 checklist.pdf
- File S2. systematic review databases search strings.pdf
